# Supplementary material for: Plasma proteomics stratification identifies phospholamban R14del carriers at risk for disease progression
Source: Cardiovasc Res. 2026 Apr 25;122(8):1104–18. doi: 10.1093/cvr/cvag089 (PMC13241056; doi:10.1093/cvr/cvag089)
Supplement: cvag089_Supplementary_Data [file cvag089_supplementary_data.zip]

Archive with 12 entries (12 files):
- V2 Sup Figure 1. Unsup Clustering.jpeg
- V2 Sup Figure 2. Unsup Clustering.jpeg
- V2 Sup Figure 3. Unsup Clustering.jpeg
- V2 Sup Figure 4. Unsup Clustering.jpeg
- V2 Supp. Table 1. Total Baseline Characteristics.docx
- V2 Supp. Table 2. Comorbidities.docx
- V2 Supp. Table 3. Medication.docx
- V2 Supp. Table 4. Comparison cluster vs medication.docx
- V2 Supp. Table 5. Unsupervised Clustering.docx
- V2 Supp. Table 6. Metabolite list.docx
- V2 Supplemental Targeted Metabolomics TMET+ Method.docx
- ~$ Supplemental Targeted Metabolomics TMET+ Method.docx
